# Supplementary material for: Synthesis and Radioprotective Activity of Benzyl Sulfoxide/Sulfone Coumarins Derived from Ex-RAD
Source: Molecules. 2026 Jan 30;31(3):487. doi: 10.3390/molecules31030487 (PMC12899614; doi:10.3390/molecules31030487)
Supplement: Supplementary file 1 [file molecules-31-00487-s001.zip]

Archive with 1 entries (1 files):
- molecules-4098059-supplementary.pdf
